# Supplementary material for: Imaging and Manipulation of Plasma Membrane Fatty Acid Clusters Using TOF-SIMS Combined Optogenetics
Source: Cells. 2022 Dec 20;12(1):10. doi: 10.3390/cells12010010 (PMC9818728; doi:10.3390/cells12010010)
Supplement: Supplementary file 1 [file cells-12-00010-s001.zip]

Archive with 4 entries (4 files):
- 221017_Supplementary_Materials_ZC.pdf
- Cytochrome b5.mp4
- Kif1a.mp4
- Merge.mp4
